# Supplementary material for: Rising Demand for Winter Crops Under Climate Change: Breeding for Winter Hardiness in Autumn-Sown Legumes
Source: Life (Basel). 2025 Dec 22;16(1):17. doi: 10.3390/life16010017 (PMC12843293; doi:10.3390/life16010017)
Supplement: Supplementary file 1 [file life-16-00017-s001.zip]

Archive with 1 entries (1 files):
- life-4014298-supplementary.pdf
